# Supplementary material for: Discovery and Evolutionary Analysis of a Novel Bat-Borne Paramyxovirus
Source: Viruses. 2022 Jan 29;14(2):288. doi: 10.3390/v14020288 (PMC8879077; doi:10.3390/v14020288)
Supplement: Supplementary file 1 [file viruses-14-00288-s001.zip]

Archive with 1 entries (1 files):
- viruses-1567746-supplementary.pdf
